# Supplementary material for: Effects of Curcuma longa L. and Green Propolis Extract-Loaded Microcapsules Supplementation on Inflammation in Hemodialysis Patients: Preliminary Results of a Randomized Clinical Trial
Source: Life (Basel). 2025 May 30;15(6):891. doi: 10.3390/life15060891 (PMC12194495; doi:10.3390/life15060891)
Supplement: Supplementary file 1 [file life-15-00891-s001.zip]

Archive with 1 entries (1 files):
- life-3635812-supplementary.pdf
